# Supplementary material for: Using Deep Learning to Perform Automatic Quantitative Measurement of Masseter and Tongue Muscles in Persons With Dementia: Cross-Sectional Study
Source: JMIR Aging. 2025 Mar 19;8:e63686. doi: 10.2196/63686 (PMC11999904; doi:10.2196/63686)
Supplement: Multimedia Appendix 1 [file aging-v8-e63686-s001.xlsx]

## Sheet: Grouped_Statistical_Table
Model	Area	Mean (SD)	Median (IQR)
Attention U-Net	Tongue muscle (DSC)	0.9357 (0.0046)	0.9358 (0.9328-0.9379)
	Left masseter muscle (DSC)	0.9340 (0.0062)	0.9361 (0.9281-0.9386)
	Right masseter muscle (DSC)	0.9319 (0.0051)	0.9300 (0.9281-0.9362)
	Left subcutaneous fat (DSC)	0.9090 (0.0072)	0.9097 (0.9074-0.9146)
	Right subcutaneous fat (DSC)	0.9126 (0.0040)	0.9126 (0.9096-0.9160)
	Tongue muscle (JC)	0.8803 (0.0079)	0.8804 (0.8753-0.8839)
	Left masseter muscle (JC)	0.8770 (0.0107)	0.8804 (0.8667-0.8846)
	Right masseter muscle (JC)	0.8734 (0.0086)	0.8697 (0.8677-0.8810)
	Left subcutaneous fat (JC)	0.8348 (0.0115)	0.8359 (0.8318-0.8437)
	Right subcutaneous fat (JC)	0.8406 (0.0067)	0.8405 (0.8360-0.8465)
	Tongue muscle (ASD)	1.5291 (0.2184)	1.4928 (1.3672-1.6537)
	Left masseter muscle (ASD)	0.6275 (0.0634)	0.6082 (0.5858-0.6682)
	Right masseter muscle (ASD)	0.6515 (0.0571)	0.6627 (0.6176-0.6876)
	Left subcutaneous fat (ASD)	0.6098 (0.0878)	0.5810 (0.5672-0.6631)
	Right subcutaneous fat (ASD)	0.6379 (0.1100)	0.6001 (0.5904-0.6295)
	Tongue muscle (ASSD)	1.4745 (0.1501)	1.4448 (1.3692-1.5701)
	Left masseter muscle (ASSD)	0.6335 (0.0581)	0.6156 (0.5936-0.6723)
	Right masseter muscle (ASSD)	0.6577 (0.0458)	0.6731 (0.6336-0.6853)
	Left subcutaneous fat (ASSD)	0.5878 (0.0618)	0.5659 (0.5552-0.6236)
	Right subcutaneous fat (ASSD)	0.6153 (0.0589)	0.5977 (0.5895-0.6270)
	Tongue muscle (Precision)	0.9342 (0.0139)	0.9389 (0.9202-0.9459)
	Left masseter muscle (Precision)	0.9349 (0.0105)	0.9354 (0.9290-0.9407)
	Right masseter muscle (Precision)	0.9348 (0.0136)	0.9331 (0.9249-0.9402)
	Left subcutaneous fat (Precision)	0.9125 (0.0137)	0.9108 (0.9089-0.9224)
	Right subcutaneous fat (Precision)	0.9143 (0.0150)	0.9086 (0.9043-0.9200)
	Tongue muscle (Recall)	0.9407 (0.0117)	0.9408 (0.9320-0.9504)
	Left masseter muscle (Recall)	0.9349 (0.0069)	0.9350 (0.9332-0.9386)
	Right masseter muscle (Recall)	0.9306 (0.0075)	0.9305 (0.9259-0.9362)
	Left subcutaneous fat (Recall)	0.9087 (0.0095)	0.9109 (0.9063-0.9149)
	Right subcutaneous fat (Recall)	0.9140 (0.0169)	0.9159 (0.9045-0.9271)
	Tongue muscle (Sensitivity)	0.9407 (0.0117)	0.9408 (0.9320-0.9504)
	Left masseter muscle (Sensitivity)	0.9349 (0.0069)	0.9350 (0.9332-0.9386)
	Right masseter muscle (Sensitivity)	0.9306 (0.0075)	0.9305 (0.9259-0.9362)
	Left subcutaneous fat (Sensitivity)	0.9087 (0.0095)	0.9109 (0.9063-0.9149)
	Right subcutaneous fat (Sensitivity)	0.9140 (0.0169)	0.9159 (0.9045-0.9271)
	Tongue muscle (Specificity)	0.9983 (0.0003)	0.9984 (0.9980-0.9986)
	Left masseter muscle (Specificity)	0.9993 (0.0001)	0.9993 (0.9992-0.9993)
	Right masseter muscle (Specificity)	0.9993 (0.0002)	0.9993 (0.9992-0.9993)
	Left subcutaneous fat (Specificity)	0.9993 (0.0001)	0.9993 (0.9993-0.9994)
	Right subcutaneous fat (Specificity)	0.9993 (0.0001)	0.9993 (0.9992-0.9993)
	Tongue muscle (F1 Score)	0.9373 (0.0041)	0.9374 (0.9344-0.9392)
	Left masseter muscle (F1 Score)	0.9349 (0.0059)	0.9368 (0.9290-0.9391)
	Right masseter muscle (F1 Score)	0.9326 (0.0050)	0.9306 (0.9290-0.9369)
	Left subcutaneous fat (F1 Score)	0.9105 (0.0069)	0.9112 (0.9088-0.9158)
	Right subcutaneous fat (F1 Score)	0.9139 (0.0038)	0.9140 (0.9111-0.9169)
Dense U-Net	Tongue muscle (DSC)	0.9412 (0.0048)	0.9406 (0.9389-0.9445)
	Left masseter muscle (DSC)	0.9466 (0.0052)	0.9458 (0.9426-0.9508)
	Right masseter muscle (DSC)	0.9440 (0.0051)	0.9434 (0.9416-0.9473)
	Left subcutaneous fat (DSC)	0.9176 (0.0058)	0.9193 (0.9157-0.9205)
	Right subcutaneous fat (DSC)	0.9222 (0.0043)	0.9224 (0.9201-0.9254)
	Tongue muscle (JC)	0.8898 (0.0083)	0.8889 (0.8854-0.8954)
	Left masseter muscle (JC)	0.8992 (0.0091)	0.8977 (0.8922-0.9066)
	Right masseter muscle (JC)	0.8949 (0.0086)	0.8934 (0.8907-0.9003)
	Left subcutaneous fat (JC)	0.8494 (0.0094)	0.8522 (0.8460-0.8540)
	Right subcutaneous fat (JC)	0.8567 (0.0071)	0.8573 (0.8535-0.8619)
	Tongue muscle (ASD)	1.2894 (0.0959)	1.3085 (1.2304-1.3392)
	Left masseter muscle (ASD)	0.5231 (0.0689)	0.5067 (0.4753-0.5715)
	Right masseter muscle (ASD)	0.5098 (0.0394)	0.5059 (0.4957-0.5360)
	Left subcutaneous fat (ASD)	0.5385 (0.0520)	0.5269 (0.5147-0.5729)
	Right subcutaneous fat (ASD)	0.5489 (0.0507)	0.5315 (0.5148-0.5837)
	Tongue muscle (ASSD)	1.3050 (0.0909)	1.3431 (1.2392-1.3604)
	Left masseter muscle (ASSD)	0.5192 (0.0523)	0.5173 (0.4768-0.5696)
	Right masseter muscle (ASSD)	0.5268 (0.0355)	0.5275 (0.5107-0.5439)
	Left subcutaneous fat (ASSD)	0.5305 (0.0364)	0.5314 (0.5130-0.5381)
	Right subcutaneous fat (ASSD)	0.5402 (0.0379)	0.5333 (0.5128-0.5659)
	Tongue muscle (Precision)	0.9405 (0.0126)	0.9442 (0.9319-0.9488)
	Left masseter muscle (Precision)	0.9496 (0.0052)	0.9509 (0.9464-0.9528)
	Right masseter muscle (Precision)	0.9468 (0.0085)	0.9476 (0.9432-0.9505)
	Left subcutaneous fat (Precision)	0.9202 (0.0153)	0.9240 (0.9132-0.9330)
	Right subcutaneous fat (Precision)	0.9206 (0.0121)	0.9208 (0.9163-0.9251)
	Tongue muscle (Recall)	0.9449 (0.0116)	0.9453 (0.9400-0.9493)
	Left masseter muscle (Recall)	0.9448 (0.0082)	0.9435 (0.9393-0.9521)
	Right masseter muscle (Recall)	0.9425 (0.0116)	0.9439 (0.9372-0.9472)
	Left subcutaneous fat (Recall)	0.9184 (0.0179)	0.9202 (0.9084-0.9267)
	Right subcutaneous fat (Recall)	0.9266 (0.0149)	0.9290 (0.9222-0.9368)
	Tongue muscle (Sensitivity)	0.9449 (0.0116)	0.9453 (0.9400-0.9493)
	Left masseter muscle (Sensitivity)	0.9448 (0.0082)	0.9435 (0.9393-0.9521)
	Right masseter muscle (Sensitivity)	0.9425 (0.0116)	0.9439 (0.9372-0.9472)
	Left subcutaneous fat (Sensitivity)	0.9184 (0.0179)	0.9202 (0.9084-0.9267)
	Right subcutaneous fat (Sensitivity)	0.9266 (0.0149)	0.9290 (0.9222-0.9368)
	Tongue muscle (Specificity)	0.9984 (0.0003)	0.9985 (0.9982-0.9986)
	Left masseter muscle (Specificity)	0.9994 (0.0001)	0.9995 (0.9994-0.9995)
	Right masseter muscle (Specificity)	0.9994 (0.0001)	0.9994 (0.9994-0.9995)
	Left subcutaneous fat (Specificity)	0.9994 (0.0002)	0.9994 (0.9993-0.9995)
	Right subcutaneous fat (Specificity)	0.9993 (0.0001)	0.9994 (0.9993-0.9994)
	Tongue muscle (F1 Score)	0.9426 (0.0044)	0.9420 (0.9402-0.9458)
	Left masseter muscle (F1 Score)	0.9472 (0.0049)	0.9463 (0.9432-0.9512)
	Right masseter muscle (F1 Score)	0.9445 (0.0050)	0.9439 (0.9422-0.9477)
	Left subcutaneous fat (F1 Score)	0.9191 (0.0056)	0.9206 (0.9172-0.9218)
	Right subcutaneous fat (F1 Score)	0.9234 (0.0041)	0.9237 (0.9219-0.9266)
Inception U-Net	Tongue muscle (DSC)	0.9407 (0.0038)	0.9416 (0.9381-0.9438)
	Left masseter muscle (DSC)	0.9412 (0.0039)	0.9422 (0.9379-0.9443)
	Right masseter muscle (DSC)	0.9369 (0.0047)	0.9358 (0.9330-0.9389)
	Left subcutaneous fat (DSC)	0.9136 (0.0052)	0.9133 (0.9108-0.9174)
	Right subcutaneous fat (DSC)	0.9159 (0.0035)	0.9156 (0.9144-0.9166)
	Tongue muscle (JC)	0.8890 (0.0066)	0.8904 (0.8842-0.8944)
	Left masseter muscle (JC)	0.8896 (0.0068)	0.8911 (0.8839-0.8949)
	Right masseter muscle (JC)	0.8822 (0.0081)	0.8802 (0.8757-0.8854)
	Left subcutaneous fat (JC)	0.8425 (0.0084)	0.8416 (0.8380-0.8486)
	Right subcutaneous fat (JC)	0.8463 (0.0058)	0.8457 (0.8438-0.8474)
	Tongue muscle (ASD)	1.3643 (0.1660)	1.3132 (1.2624-1.3783)
	Left masseter muscle (ASD)	0.5923 (0.0563)	0.6101 (0.5372-0.6346)
	Right masseter muscle (ASD)	0.6174 (0.0662)	0.6039 (0.5755-0.6374)
	Left subcutaneous fat (ASD)	0.6475 (0.1213)	0.6125 (0.5732-0.7127)
	Right subcutaneous fat (ASD)	0.6606 (0.0943)	0.6534 (0.5880-0.7288)
	Tongue muscle (ASSD)	1.3267 (0.0998)	1.3253 (1.2535-1.3599)
	Left masseter muscle (ASSD)	0.5718 (0.0410)	0.5786 (0.5395-0.5953)
	Right masseter muscle (ASSD)	0.6066 (0.0420)	0.6115 (0.5739-0.6222)
	Left subcutaneous fat (ASSD)	0.5875 (0.0678)	0.5661 (0.5566-0.6081)
	Right subcutaneous fat (ASSD)	0.6096 (0.0554)	0.6157 (0.5654-0.6336)
	Tongue muscle (Precision)	0.9396 (0.0114)	0.9405 (0.9307-0.9470)
	Left masseter muscle (Precision)	0.9402 (0.0082)	0.9387 (0.9348-0.9429)
	Right masseter muscle (Precision)	0.9364 (0.0107)	0.9386 (0.9311-0.9441)
	Left subcutaneous fat (Precision)	0.9121 (0.0120)	0.9131 (0.9023-0.9200)
	Right subcutaneous fat (Precision)	0.9107 (0.0125)	0.9078 (0.9012-0.9179)
	Tongue muscle (Recall)	0.9449 (0.0122)	0.9440 (0.9401-0.9480)
	Left masseter muscle (Recall)	0.9436 (0.0043)	0.9427 (0.9402-0.9457)
	Right masseter muscle (Recall)	0.9389 (0.0107)	0.9454 (0.9285-0.9467)
	Left subcutaneous fat (Recall)	0.9182 (0.0108)	0.9228 (0.9131-0.9259)
	Right subcutaneous fat (Recall)	0.9240 (0.0122)	0.9258 (0.9157-0.9333)
	Tongue muscle (Sensitivity)	0.9449 (0.0122)	0.9440 (0.9401-0.9480)
	Left masseter muscle (Sensitivity)	0.9436 (0.0043)	0.9427 (0.9402-0.9457)
	Right masseter muscle (Sensitivity)	0.9389 (0.0107)	0.9454 (0.9285-0.9467)
	Left subcutaneous fat (Sensitivity)	0.9182 (0.0108)	0.9228 (0.9131-0.9259)
	Right subcutaneous fat (Sensitivity)	0.9240 (0.0122)	0.9258 (0.9157-0.9333)
	Tongue muscle (Specificity)	0.9984 (0.0003)	0.9984 (0.9982-0.9986)
	Left masseter muscle (Specificity)	0.9993 (0.0001)	0.9993 (0.9993-0.9994)
	Right masseter muscle (Specificity)	0.9993 (0.0001)	0.9993 (0.9992-0.9994)
	Left subcutaneous fat (Specificity)	0.9993 (0.0001)	0.9993 (0.9993-0.9994)
	Right subcutaneous fat (Specificity)	0.9992 (0.0001)	0.9992 (0.9992-0.9993)
	Tongue muscle (F1 Score)	0.9421 (0.0035)	0.9428 (0.9392-0.9451)
	Left masseter muscle (F1 Score)	0.9419 (0.0038)	0.9428 (0.9386-0.9448)
	Right masseter muscle (F1 Score)	0.9376 (0.0046)	0.9365 (0.9336-0.9394)
	Left subcutaneous fat (F1 Score)	0.9151 (0.0049)	0.9148 (0.9125-0.9189)
	Right subcutaneous fat (F1 Score)	0.9172 (0.0034)	0.9170 (0.9159-0.9176)
Residual U-Net	Tongue muscle (DSC)	0.9371 (0.0057)	0.9385 (0.9342-0.9411)
	Left masseter muscle (DSC)	0.9403 (0.0052)	0.9413 (0.9370-0.9440)
	Right masseter muscle (DSC)	0.9353 (0.0061)	0.9332 (0.9315-0.9406)
	Left subcutaneous fat (DSC)	0.9105 (0.0052)	0.9122 (0.9075-0.9145)
	Right subcutaneous fat (DSC)	0.9146 (0.0034)	0.9151 (0.9127-0.9164)
	Tongue muscle (JC)	0.8828 (0.0095)	0.8849 (0.8772-0.8898)
	Left masseter muscle (JC)	0.8880 (0.0091)	0.8897 (0.8823-0.8944)
	Right masseter muscle (JC)	0.8795 (0.0103)	0.8758 (0.8724-0.8883)
	Left subcutaneous fat (JC)	0.8373 (0.0083)	0.8400 (0.8323-0.8440)
	Right subcutaneous fat (JC)	0.8439 (0.0057)	0.8448 (0.8410-0.8467)
	Tongue muscle (ASD)	1.4976 (0.1893)	1.4431 (1.3710-1.5852)
	Left masseter muscle (ASD)	0.6216 (0.0871)	0.6154 (0.5532-0.6719)
	Right masseter muscle (ASD)	0.6570 (0.0849)	0.6341 (0.5951-0.6951)
	Left subcutaneous fat (ASD)	0.6854 (0.1218)	0.6525 (0.6382-0.7021)
	Right subcutaneous fat (ASD)	0.6695 (0.0960)	0.6435 (0.6120-0.6742)
	Tongue muscle (ASSD)	1.3906 (0.1194)	1.3744 (1.3076-1.4751)
	Left masseter muscle (ASSD)	0.5806 (0.0612)	0.5726 (0.5356-0.6232)
	Right masseter muscle (ASSD)	0.6198 (0.0559)	0.6102 (0.5890-0.6585)
	Left subcutaneous fat (ASSD)	0.6085 (0.0604)	0.5938 (0.5798-0.6212)
	Right subcutaneous fat (ASSD)	0.6094 (0.0594)	0.5949 (0.5719-0.6252)
	Tongue muscle (Precision)	0.9375 (0.0113)	0.9379 (0.9321-0.9476)
	Left masseter muscle (Precision)	0.9397 (0.0072)	0.9399 (0.9328-0.9450)
	Right masseter muscle (Precision)	0.9333 (0.0088)	0.9352 (0.9255-0.9381)
	Left subcutaneous fat (Precision)	0.9055 (0.0104)	0.9052 (0.8983-0.9139)
	Right subcutaneous fat (Precision)	0.9098 (0.0094)	0.9078 (0.9054-0.9172)
	Tongue muscle (Recall)	0.9397 (0.0097)	0.9403 (0.9361-0.9449)
	Left masseter muscle (Recall)	0.9423 (0.0044)	0.9424 (0.9395-0.9449)
	Right masseter muscle (Recall)	0.9388 (0.0082)	0.9398 (0.9320-0.9449)
	Left subcutaneous fat (Recall)	0.9185 (0.0089)	0.9170 (0.9139-0.9260)
	Right subcutaneous fat (Recall)	0.9221 (0.0097)	0.9219 (0.9151-0.9297)
	Tongue muscle (Sensitivity)	0.9397 (0.0097)	0.9403 (0.9361-0.9449)
	Left masseter muscle (Sensitivity)	0.9423 (0.0044)	0.9424 (0.9395-0.9449)
	Right masseter muscle (Sensitivity)	0.9388 (0.0082)	0.9398 (0.9320-0.9449)
	Left subcutaneous fat (Sensitivity)	0.9185 (0.0089)	0.9170 (0.9139-0.9260)
	Right subcutaneous fat (Sensitivity)	0.9221 (0.0097)	0.9219 (0.9151-0.9297)
	Tongue muscle (Specificity)	0.9983 (0.0003)	0.9983 (0.9982-0.9986)
	Left masseter muscle (Specificity)	0.9993 (0.0001)	0.9993 (0.9993-0.9994)
	Right masseter muscle (Specificity)	0.9993 (0.0001)	0.9993 (0.9992-0.9993)
	Left subcutaneous fat (Specificity)	0.9993 (0.0001)	0.9992 (0.9992-0.9993)
	Right subcutaneous fat (Specificity)	0.9992 (0.0001)	0.9992 (0.9992-0.9993)
	Tongue muscle (F1 Score)	0.9385 (0.0053)	0.9400 (0.9355-0.9422)
	Left masseter muscle (F1 Score)	0.9410 (0.0050)	0.9419 (0.9376-0.9445)
	Right masseter muscle (F1 Score)	0.9360 (0.0059)	0.9340 (0.9321-0.9410)
	Left subcutaneous fat (F1 Score)	0.9119 (0.0051)	0.9135 (0.9088-0.9162)
	Right subcutaneous fat (F1 Score)	0.9159 (0.0033)	0.9162 (0.9146-0.9175)
U-Net	Tongue muscle (DSC)	0.9383 (0.0045)	0.9394 (0.9347-0.9423)
	Left masseter muscle (DSC)	0.9394 (0.0045)	0.9400 (0.9354-0.9418)
	Right masseter muscle (DSC)	0.9346 (0.0054)	0.9328 (0.9309-0.9380)
	Left subcutaneous fat (DSC)	0.9097 (0.0049)	0.9112 (0.9071-0.9130)
	Right subcutaneous fat (DSC)	0.9149 (0.0039)	0.9149 (0.9128-0.9179)
	Tongue muscle (JC)	0.8848 (0.0078)	0.8866 (0.8781-0.8917)
	Left masseter muscle (JC)	0.8863 (0.0079)	0.8874 (0.8795-0.8905)
	Right masseter muscle (JC)	0.8783 (0.0091)	0.8751 (0.8721-0.8841)
	Left subcutaneous fat (JC)	0.8360 (0.0078)	0.8386 (0.8317-0.8411)
	Right subcutaneous fat (JC)	0.8446 (0.0065)	0.8441 (0.8410-0.8498)
	Tongue muscle (ASD)	1.4442 (0.1558)	1.4172 (1.3364-1.5020)
	Left masseter muscle (ASD)	0.6158 (0.0809)	0.6033 (0.5675-0.6451)
	Right masseter muscle (ASD)	0.6686 (0.1778)	0.6174 (0.5709-0.6817)
	Left subcutaneous fat (ASD)	0.6700 (0.1422)	0.6231 (0.5751-0.6605)
	Right subcutaneous fat (ASD)	0.6432 (0.0843)	0.6382 (0.5850-0.6564)
	Tongue muscle (ASSD)	1.4065 (0.0992)	1.3972 (1.3341-1.4575)
	Left masseter muscle (ASSD)	0.6007 (0.0547)	0.5885 (0.5740-0.6131)
	Right masseter muscle (ASSD)	0.6536 (0.0949)	0.6330 (0.6091-0.6691)
	Left subcutaneous fat (ASSD)	0.6182 (0.0663)	0.5918 (0.5829-0.6400)
	Right subcutaneous fat (ASSD)	0.6121 (0.0536)	0.6090 (0.5779-0.6354)
	Tongue muscle (Precision)	0.9371 (0.0103)	0.9351 (0.9299-0.9461)
	Left masseter muscle (Precision)	0.9368 (0.0070)	0.9361 (0.9322-0.9396)
	Right masseter muscle (Precision)	0.9347 (0.0105)	0.9332 (0.9268-0.9443)
	Left subcutaneous fat (Precision)	0.9133 (0.0157)	0.9150 (0.9026-0.9243)
	Right subcutaneous fat (Precision)	0.9179 (0.0142)	0.9142 (0.9087-0.9271)
	Tongue muscle (Recall)	0.9426 (0.0112)	0.9415 (0.9367-0.9498)
	Left masseter muscle (Recall)	0.9434 (0.0082)	0.9430 (0.9381-0.9484)
	Right masseter muscle (Recall)	0.9361 (0.0110)	0.9361 (0.9331-0.9429)
	Left subcutaneous fat (Recall)	0.9093 (0.0154)	0.9060 (0.9037-0.9204)
	Right subcutaneous fat (Recall)	0.9151 (0.0141)	0.9133 (0.9044-0.9266)
	Tongue muscle (Sensitivity)	0.9426 (0.0112)	0.9415 (0.9367-0.9498)
	Left masseter muscle (Sensitivity)	0.9434 (0.0082)	0.9430 (0.9381-0.9484)
	Right masseter muscle (Sensitivity)	0.9361 (0.0110)	0.9361 (0.9331-0.9429)
	Left subcutaneous fat (Sensitivity)	0.9093 (0.0154)	0.9060 (0.9037-0.9204)
	Right subcutaneous fat (Sensitivity)	0.9151 (0.0141)	0.9133 (0.9044-0.9266)
	Tongue muscle (Specificity)	0.9983 (0.0003)	0.9982 (0.9981-0.9985)
	Left masseter muscle (Specificity)	0.9993 (0.0001)	0.9993 (0.9993-0.9993)
	Right masseter muscle (Specificity)	0.9993 (0.0001)	0.9992 (0.9992-0.9994)
	Left subcutaneous fat (Specificity)	0.9993 (0.0001)	0.9993 (0.9993-0.9994)
	Right subcutaneous fat (Specificity)	0.9993 (0.0001)	0.9993 (0.9992-0.9994)
	Tongue muscle (F1 Score)	0.9398 (0.0042)	0.9408 (0.9362-0.9433)
	Left masseter muscle (F1 Score)	0.9401 (0.0043)	0.9406 (0.9362-0.9423)
	Right masseter muscle (F1 Score)	0.9353 (0.0052)	0.9335 (0.9319-0.9386)
	Left subcutaneous fat (F1 Score)	0.9111 (0.0047)	0.9128 (0.9086-0.9143)
	Right subcutaneous fat (F1 Score)	0.9163 (0.0038)	0.9160 (0.9142-0.9195)
U-Net++	Tongue muscle (DSC)	0.9397 (0.0046)	0.9407 (0.9366-0.9428)
	Left masseter muscle (DSC)	0.9414 (0.0046)	0.9424 (0.9370-0.9445)
	Right masseter muscle (DSC)	0.9372 (0.0051)	0.9358 (0.9353-0.9405)
	Left subcutaneous fat (DSC)	0.9126 (0.0053)	0.9126 (0.9110-0.9172)
	Right subcutaneous fat (DSC)	0.9176 (0.0028)	0.9175 (0.9162-0.9197)
	Tongue muscle (JC)	0.8871 (0.0080)	0.8888 (0.8817-0.8927)
	Left masseter muscle (JC)	0.8899 (0.0079)	0.8915 (0.8823-0.8952)
	Right masseter muscle (JC)	0.8826 (0.0087)	0.8804 (0.8792-0.8882)
	Left subcutaneous fat (JC)	0.8408 (0.0086)	0.8408 (0.8376-0.8484)
	Right subcutaneous fat (JC)	0.8492 (0.0046)	0.8489 (0.8468-0.8529)
	Tongue muscle (ASD)	1.4230 (0.2276)	1.3226 (1.2582-1.5786)
	Left masseter muscle (ASD)	0.5944 (0.1154)	0.5599 (0.5242-0.6184)
	Right masseter muscle (ASD)	0.6150 (0.0940)	0.5900 (0.5744-0.5999)
	Left subcutaneous fat (ASD)	0.6130 (0.1300)	0.5683 (0.5532-0.5807)
	Right subcutaneous fat (ASD)	0.6511 (0.1346)	0.5897 (0.5808-0.6995)
	Tongue muscle (ASSD)	1.3775 (0.1460)	1.3277 (1.2712-1.4903)
	Left masseter muscle (ASSD)	0.5772 (0.0703)	0.5571 (0.5329-0.6041)
	Right masseter muscle (ASSD)	0.6103 (0.0553)	0.5947 (0.5800-0.6165)
	Left subcutaneous fat (ASSD)	0.5779 (0.0692)	0.5565 (0.5493-0.5712)
	Right subcutaneous fat (ASSD)	0.6008 (0.0718)	0.5697 (0.5617-0.6276)
	Tongue muscle (Precision)	0.9383 (0.0106)	0.9416 (0.9299-0.9459)
	Left masseter muscle (Precision)	0.9398 (0.0101)	0.9437 (0.9308-0.9470)
	Right masseter muscle (Precision)	0.9385 (0.0094)	0.9364 (0.9302-0.9465)
	Left subcutaneous fat (Precision)	0.9123 (0.0140)	0.9133 (0.9044-0.9220)
	Right subcutaneous fat (Precision)	0.9154 (0.0107)	0.9110 (0.9074-0.9239)
	Tongue muscle (Recall)	0.9441 (0.0103)	0.9451 (0.9426-0.9480)
	Left masseter muscle (Recall)	0.9444 (0.0058)	0.9463 (0.9400-0.9490)
	Right masseter muscle (Recall)	0.9372 (0.0090)	0.9386 (0.9334-0.9427)
	Left subcutaneous fat (Recall)	0.9160 (0.0109)	0.9202 (0.9061-0.9242)
	Right subcutaneous fat (Recall)	0.9227 (0.0086)	0.9256 (0.9200-0.9270)
	Tongue muscle (Sensitivity)	0.9441 (0.0103)	0.9451 (0.9426-0.9480)
	Left masseter muscle (Sensitivity)	0.9444 (0.0058)	0.9463 (0.9400-0.9490)
	Right masseter muscle (Sensitivity)	0.9372 (0.0090)	0.9386 (0.9334-0.9427)
	Left subcutaneous fat (Sensitivity)	0.9160 (0.0109)	0.9202 (0.9061-0.9242)
	Right subcutaneous fat (Sensitivity)	0.9227 (0.0086)	0.9256 (0.9200-0.9270)
	Tongue muscle (Specificity)	0.9984 (0.0003)	0.9984 (0.9981-0.9985)
	Left masseter muscle (Specificity)	0.9993 (0.0001)	0.9994 (0.9992-0.9994)
	Right masseter muscle (Specificity)	0.9993 (0.0001)	0.9993 (0.9992-0.9994)
	Left subcutaneous fat (Specificity)	0.9993 (0.0001)	0.9993 (0.9992-0.9994)
	Right subcutaneous fat (Specificity)	0.9993 (0.0001)	0.9993 (0.9992-0.9993)
	Tongue muscle (F1 Score)	0.9411 (0.0044)	0.9422 (0.9381-0.9442)
	Left masseter muscle (F1 Score)	0.9420 (0.0043)	0.9429 (0.9376-0.9449)
	Right masseter muscle (F1 Score)	0.9378 (0.0050)	0.9365 (0.9358-0.9409)
	Left subcutaneous fat (F1 Score)	0.9140 (0.0050)	0.9138 (0.9122-0.9186)
	Right subcutaneous fat (F1 Score)	0.9189 (0.0027)	0.9186 (0.9174-0.9213)
Wide U-Net	Tongue muscle (DSC)	0.9400 (0.0040)	0.9408 (0.9365-0.9424)
	Left masseter muscle (DSC)	0.9429 (0.0052)	0.9429 (0.9394-0.9464)
	Right masseter muscle (DSC)	0.9393 (0.0049)	0.9387 (0.9348-0.9434)
	Left subcutaneous fat (DSC)	0.9135 (0.0054)	0.9160 (0.9112-0.9168)
	Right subcutaneous fat (DSC)	0.9168 (0.0035)	0.9175 (0.9148-0.9186)
	Tongue muscle (JC)	0.8877 (0.0069)	0.8891 (0.8818-0.8918)
	Left masseter muscle (JC)	0.8925 (0.0091)	0.8924 (0.8865-0.8987)
	Right masseter muscle (JC)	0.8863 (0.0083)	0.8852 (0.8788-0.8933)
	Left subcutaneous fat (JC)	0.8423 (0.0083)	0.8463 (0.8388-0.8476)
	Right subcutaneous fat (JC)	0.8477 (0.0059)	0.8489 (0.8440-0.8504)
	Tongue muscle (ASD)	1.3994 (0.1903)	1.3625 (1.2635-1.4768)
	Left masseter muscle (ASD)	0.5664 (0.0678)	0.5563 (0.5401-0.5990)
	Right masseter muscle (ASD)	0.5963 (0.0573)	0.5912 (0.5712-0.6489)
	Left subcutaneous fat (ASD)	0.5914 (0.0512)	0.5760 (0.5609-0.6181)
	Right subcutaneous fat (ASD)	0.6385 (0.1209)	0.6148 (0.5733-0.6417)
	Tongue muscle (ASSD)	1.3450 (0.1227)	1.3263 (1.2705-1.4046)
	Left masseter muscle (ASSD)	0.5489 (0.0529)	0.5477 (0.5299-0.5702)
	Right masseter muscle (ASSD)	0.5820 (0.0416)	0.5847 (0.5568-0.6089)
	Left subcutaneous fat (ASSD)	0.5596 (0.0338)	0.5534 (0.5458-0.5611)
	Right subcutaneous fat (ASSD)	0.5952 (0.0656)	0.5932 (0.5492-0.6114)
	Tongue muscle (Precision)	0.9407 (0.0103)	0.9404 (0.9355-0.9475)
	Left masseter muscle (Precision)	0.9431 (0.0087)	0.9464 (0.9364-0.9495)
	Right masseter muscle (Precision)	0.9399 (0.0103)	0.9413 (0.9331-0.9489)
	Left subcutaneous fat (Precision)	0.9126 (0.0152)	0.9113 (0.9078-0.9218)
	Right subcutaneous fat (Precision)	0.9182 (0.0109)	0.9209 (0.9082-0.9268)
	Tongue muscle (Recall)	0.9422 (0.0118)	0.9439 (0.9346-0.9482)
	Left masseter muscle (Recall)	0.9438 (0.0048)	0.9432 (0.9397-0.9470)
	Right masseter muscle (Recall)	0.9399 (0.0079)	0.9405 (0.9374-0.9423)
	Left subcutaneous fat (Recall)	0.9173 (0.0131)	0.9161 (0.9081-0.9235)
	Right subcutaneous fat (Recall)	0.9181 (0.0109)	0.9155 (0.9119-0.9259)
	Tongue muscle (Sensitivity)	0.9422 (0.0118)	0.9439 (0.9346-0.9482)
	Left masseter muscle (Sensitivity)	0.9438 (0.0048)	0.9432 (0.9397-0.9470)
	Right masseter muscle (Sensitivity)	0.9399 (0.0079)	0.9405 (0.9374-0.9423)
	Left subcutaneous fat (Sensitivity)	0.9173 (0.0131)	0.9161 (0.9081-0.9235)
	Right subcutaneous fat (Sensitivity)	0.9181 (0.0109)	0.9155 (0.9119-0.9259)
	Tongue muscle (Specificity)	0.9984 (0.0003)	0.9985 (0.9982-0.9986)
	Left masseter muscle (Specificity)	0.9994 (0.0001)	0.9994 (0.9993-0.9994)
	Right masseter muscle (Specificity)	0.9993 (0.0001)	0.9994 (0.9993-0.9994)
	Left subcutaneous fat (Specificity)	0.9993 (0.0002)	0.9993 (0.9992-0.9994)
	Right subcutaneous fat (Specificity)	0.9993 (0.0001)	0.9994 (0.9992-0.9994)
	Tongue muscle (F1 Score)	0.9414 (0.0038)	0.9422 (0.9384-0.9437)
	Left masseter muscle (F1 Score)	0.9435 (0.0050)	0.9434 (0.9403-0.9469)
	Right masseter muscle (F1 Score)	0.9398 (0.0048)	0.9392 (0.9353-0.9439)
	Left subcutaneous fat (F1 Score)	0.9148 (0.0051)	0.9174 (0.9123-0.9180)
	Right subcutaneous fat (F1 Score)	0.9180 (0.0035)	0.9188 (0.9160-0.9198)
